# Supplementary material for: Effect of the Elaboration Method on Structural and Optical Properties of Zn1.33Ga1.335Sn0.33O4:0.5%Cr3+ Persistent Luminescent Nanomaterials
Source: Nanomaterials (Basel). 2023 Jul 26;13(15):2175. doi: 10.3390/nano13152175 (PMC10421510; doi:10.3390/nano13152175)
Supplement: Supplementary file 1 [file nanomaterials-13-02175-s001.zip]

Archive with 1 entries (1 files):
- nanomaterials-2504922-supplementary.pdf
